# Supplementary material for: Degradation of Folic Acid in the Composition of a Conjugate with Polyvinylpyrrolidone and Fullerene C60 Under UV and E-Beam Irradiation
Source: Molecules. 2025 Jun 24;30(13):2718. doi: 10.3390/molecules30132718 (PMC12251273; doi:10.3390/molecules30132718)
Supplement: Supplementary file 1 [file molecules-30-02718-s001.zip]

Archive with 1 entries (1 files):
- molecules-3656387-supplementary.pdf
